# Supplementary material for: Identification of High-Impact cis-Regulatory Mutations Using Transcription Factor Specific Random Forest Models
Source: PLoS Comput Biol. 2015 Nov 12;11(11):e1004590. doi: 10.1371/journal.pcbi.1004590 (PMC4642938; doi:10.1371/journal.pcbi.1004590)
Supplement: S1 Table — (XLSX) [file pcbi.1004590.s024.xlsx]

## Sheet: Sheet1
Number of training CRMs for each model
TF	Number of training CRMs
YY1	3901
MYC	2877
ESR1	2855
KLF5	1361
SPI1	779
NANOG	572
STAT3	557
FOXM1	485
E2F7	433
GABPA	406
SIX5	371
E2F1	355
STAT5A	320
STAT1	261
HNF4A	257
NFKB1	189
POU2F2	172
BATF	151
ATF2	137
ESRRA	117
FOXM1_2	102
IRF1	90
MYBL2	86
STAT2	84
PAX5	79
TP53	65
TFDP1	63
ZEB1	50
FOSL1	48
THAP1	47
TCF12	43
TAL1	31
E2F1_2	28
FOXA1	27
JUND	27
TAF1	24
CEBPB	22
ESRRA_2	19
E2F4	16
MYC_2	16
JUNB	12
SRF	12
GLI3	10
NFE2L2	10
POU5F1	6
