# Supplementary material for: Identification of High-Impact cis-Regulatory Mutations Using Transcription Factor Specific Random Forest Models
Source: PLoS Comput Biol. 2015 Nov 12;11(11):e1004590. doi: 10.1371/journal.pcbi.1004590 (PMC4642938; doi:10.1371/journal.pcbi.1004590)
Supplement: S2 Table — (XLSX) [file pcbi.1004590.s025.xlsx]

## Sheet: Sheet1
AuPR and AuROC for M0, Mk, M1, M2, M3
AuPR
TF	M0	Mk	M1	M2	M3
SRF	0.445936	1	1	1	1
GABPA	0.677942	0.98624	0.967094	0.997853	0.998327
CEBPB	0.598752	0.92533	0.917464	0.98875	1
STAT2	0.567964	0.772696	0.916973	0.974279	0.970684
YY1	0.199646	0.90433	0.91573	0.926573	0.977693
FOXM1	0.045598	0.942228	0.908451	0.960335	0.979188
IRF1	0.799604	0.541913	0.890637	0.862517	0.90861
E2F4	0.590464	1	0.881508	1	1
FOXM1_2	0.0396762	0.882886	0.86854	0.923876	0.947837
MYC	0.815903	0.889112	0.866759	0.961934	0.97994
FOSL1	0.4428	0.932222	0.852058	0.995031	1
STAT1	0.564005	0.815823	0.851036	0.928276	0.929006
NFKB1	0.234691	0.816073	0.845511	0.964956	0.966654
ESR1	0.352186	0.577183	0.828255	0.878213	0.935208
NFE2L2	0.825789	0.212356	0.798313	1	1
SIX5	0.0180909	0.814769	0.760031	0.951874	0.952667
ATF2	0.399473	0.817895	0.759507	0.960051	0.951672
E2F1	0.542023	0.937063	0.734812	0.764574	0.889099
FOXA1	0.191684	0.315959	0.720137	0.844418	0.944706
TP53	0.404341	0.180979	0.71024	0.356852	0.762282
JUNB	0.727196	0.328871	0.700929	1	1
HNF4A	0.200243	0.571704	0.671477	0.909366	0.935026
MYBL2	0.605452	0.711882	0.649295	0.914389	0.915554
THAP1	0.13198	0.917358	0.640638	0.941724	0.953609
GLI3	0.832432	0.609524	0.631647	0.958333	0.9
SPI1	0.311132	0.548312	0.60094	0.687075	0.754219
TAF1	0.851838	0.809254	0.59011	0.923995	0.954549
ZEB1	0.290329	0.725987	0.58365	0.766257	0.815997
MYC_2	0.511775	0.774303	0.569925	0.980556	1
E2F1_2	0.217693	0.717454	0.5172	0.834415	0.827448
PAX5	0.0458834	0.525059	0.495579	0.951373	0.966896
STAT5A	0.0849582	0.521648	0.490144	0.886874	0.896111
POU5F1	0.44664	0.0817079	0.477143	0.8	1
E2F7	0.589595	0.782329	0.428781	0.798995	0.826238
BATF	0.0340193	0.403628	0.413613	0.818965	0.850761
ESRRA	0.162253	0.49514	0.394132	0.714259	0.648539
STAT3	0.18617	0.3792	0.366933	0.628845	0.666542
NANOG	0.0341458	0.490271	0.347815	0.586076	0.709777
TFDP1	0.599519	0.561916	0.302256	0.799171	0.813432
JUND	0.235985	0.236102	0.244595	0.970973	0.965841
KLF5	0.280372	0.344626	0.228107	0.710105	0.757512
POU2F2	0.10482	0.180581	0.227795	0.909502	0.942228
ESRRA_2	0.208726	0.435328	0.177558	0.550031	0.700009
TAL1	0.0115817	0.0710069	0.128701	0.690486	0.592985
TCF12	0.0743441	0.122108	0.0710382	0.857422	0.834969
AuROC	M0	Mk	M1	M2	M3
ESRRA	0.962833	0.892245	0.83479	0.974074	0.952306
NANOG	0.662154	0.896869	0.799834	0.809181	0.934805
ESRRA_2	0.966638	0.762281	0.805093	0.921109	0.968287
KLF5	0.957106	0.852192	0.778392	0.935222	0.963835
STAT3	0.794812	0.852642	0.803401	0.842884	0.904092
TAL1	0.645379	0.635983	0.602639	0.877083	0.916111
POU2F2	0.729623	0.781736	0.744647	0.979967	0.993251
TCF12	0.853622	0.630652	0.595362	0.977464	0.972024
JUND	0.756704	0.817037	0.632436	0.984295	0.99641
POU5F1	0.988194	0.495833	0.84	0.985	1
SIX5	0.710085	0.943878	0.921992	0.990209	0.988369
THAP1	0.663842	0.992778	0.896383	0.996498	0.997101
FOXM1	0.699616	0.993098	0.979044	0.984166	0.998232
FOXM1_2	0.850213	0.968542	0.957395	0.949392	0.981064
NFKB1	0.935441	0.963193	0.950765	0.994616	0.996509
YY1	0.860081	0.986009	0.975071	0.927884	0.991782
SRF	0.890263	1	1	1	1
GABPA	0.991037	0.99816	0.990281	0.999887	0.999901
CEBPB	0.975682	0.948182	0.990238	0.999405	1
E2F4	0.990714	1	0.991111	1	1
IRF1	0.986567	0.932346	0.968713	0.953547	0.977515
MYC	0.96913	0.981641	0.961221	0.977897	0.994489
E2F1	0.982907	0.995	0.946481	0.976481	0.953148
MYBL2	0.983331	0.923383	0.880104	0.98545	0.974879
MYC_2	0.928864	0.966927	0.837222	0.998889	1
STAT1	0.943741	0.960593	0.94682	0.966725	0.973441
STAT2	0.97084	0.940918	0.990923	0.991724	0.99033
ATF2	0.857153	0.954896	0.918332	0.996656	0.99535
FOSL1	0.929346	0.992778	0.987222	0.999764	1
JUNB	0.94225	0.756944	0.871591	1	1
NFE2L2	0.996636	0.85	0.963889	1	1
BATF	0.784512	0.858323	0.859683	0.955106	0.981611
PAX5	0.739518	0.870918	0.877102	0.990704	0.997788
STAT5A	0.824571	0.907759	0.847928	0.949554	0.96885
FOXA1	0.869562	0.817099	0.901538	0.969487	0.996795
TP53	0.922484	0.801893	0.887054	0.841864	0.902899
ESR1	0.866918	0.917053	0.953303	0.952975	0.989013
HNF4A	0.946637	0.9271	0.940302	0.973234	0.99067
SPI1	0.93737	0.921906	0.918881	0.87778	0.957734
E2F1_2	0.966132	0.967325	0.869668	0.965708	0.968441
ZEB1	0.89374	0.9181	0.835522	0.951168	0.967823
GLI3	0.930667	0.955	0.955556	0.997222	0.991667
TAF1	0.996752	0.988437	0.913587	0.973043	0.993913
E2F7	0.984631	0.963694	0.81664	0.893344	0.945523
TFDP1	0.992002	0.938843	0.780335	0.948268	0.972656
