# Supplementary material for: Identification of High-Impact cis-Regulatory Mutations Using Transcription Factor Specific Random Forest Models
Source: PLoS Comput Biol. 2015 Nov 12;11(11):e1004590. doi: 10.1371/journal.pcbi.1004590 (PMC4642938; doi:10.1371/journal.pcbi.1004590)
Supplement: S4 Table — (XLSX) [file pcbi.1004590.s027.xlsx]

## Sheet: Sheet1
Small insertions in TCGA breast cancer genomes, in promoters of cancer-related genes, and in 10kb upstream of breast-cancer specific TFs, with high absolute PRIME score (z-score>14.00)
chr	start	insertion	ref score	mut score	PRIME score	Z-score	gene	model
chr1	25283826	T:TCATC	0.0568433	0.225938	0.169095	16.1735	RUNX3	MYBL2
chr5	142819899	C:CAT	0.441328	0.0228477	-0.41848	-31.6062	NR3C1	SIX5
chr14	38062288	T:TG	0.265784	0.0921634	-0.17362	-14.782	FOXA1	TFDP1
chr17	70116823	G:GCGCA	0.502759	0.812725	0.309965	18.4997	SOX9	E2F4
chr17	70116823	G:GCGCA	0.281446	0.498565	0.217119	18.4289	SOX9	TFDP1
chr12	24718943	A:AGAC	0.0990382	0.763852	0.664814	48.1045	SOX5	TP53
chr4	103418280	T:TC	0.152539	0.689325	0.536787	26.8998	NFKB1	SPI1
chr5	131821540	A:ACACACACACACACACACAC	0.537196	0.618638	0.0814412	14.783	IRF1	JUNB
chr5	131821540	A:ACACACACACACACACACACACAC	0.537196	0.643472	0.106276	19.2968	IRF1	JUNB
chr14	37126870	A:AC	0.139956	0.0300221	-0.109934	-14.185	PAX9	MYC_2
chr6	135507303	G:GC	0.273021	0.0867865	-0.186235	-19.3857	MYB	GLI3
chr12	56838513	G:GAA	0.193267	0.372517	0.179249	17.1473	TIMELESS	MYBL2
chr12	56838513	G:GA	0.120782	0.320419	0.199637	18.834	TIMELESS	FOXM1
chr12	56838513	G:GAA	0.120782	0.318212	0.19743	18.625	TIMELESS	FOXM1
chr3	193854533	T:TA	0.425686	0.318795	-0.106891	-15.2759	HES1	ESRRA_2
chr20	51589364	C:CT	0.0593346	0.499448	0.440114	31.8418	TSHZ2	TP53
chr20	51796488	C:CA	0.152318	0.0192053	-0.133113	-16.1758	TSHZ2	E2F1_2
chr4	109082411	T:TA	0.1766	0.285872	0.109272	14.7236	LEF1	ESRRA
chr15	67466211	A:AC	0.00220751	0.539514	0.537307	22.8249	SMAD3	FOXA1
chr18	48548979	T:TTCCTTCCTTTCTTTCCTTTTTCTTTCTTTCTCTC	0	0.408499	0.408499	33.4791	SMAD4	IRF1
chr18	48548979	T:TTCCTTCCTTTCTTTCCTTTTTCTTTCTTTCTCTC	0.00529801	0.105077	0.0997792	15.3274	SMAD4	STAT2
chr18	48548979	T:TTCCTTCCTTTCTTTCCTTTTTCTTTCTTTCTCTC	0.17126	0.589404	0.418144	27.0077	SMAD4	HNF4A
chr18	48548979	T:TTCCTTCCTTTCTTTCCTTTTTCTTTCTTTCTCTC	0.0977925	0.703027	0.605235	42.6872	SMAD4	POU5F1
chr18	48548979	T:TTCCTTCCTTTCTTTCCTTTTTCTTTCTTTCTCTC	0.14404	0.427042	0.283002	14.1086	SMAD4	NANOG
chr18	48548979	T:TTCCTTCCTTTCTTTCCTTTTTCTTTCTTTCTCTC	0.0331126	0.226049	0.192936	15.7278	SMAD4	NFKB1
chr18	48548979	T:TTCCTTCCTTTCTTTCCTTTTTCTTTCTTTCTCTC	0.179139	0.503311	0.324172	27.6782	SMAD4	STAT5A
chr18	48548979	T:TTCCTTCCTTTCTTTCCTTTTTCTTTCTTTCTCTC	0.101987	0.29128	0.189294	15.6208	SMAD4	STAT3
chr18	48548979	T:TTCCTTCCTTTCTTTCCTTTTTCTTTCTTTCTCTC	0.0193157	0.19404	0.174724	18.5104	SMAD4	NFE2L2
chr18	48548979	T:TTCCTTCCTTTCTTTCCTTTTTCTTTCTTTCTCTC	0.197241	0.381938	0.184697	14.7329	SMAD4	TAL1
chr6	31133576	A:AAAGGCC	0.0256386	0.286093	0.260454	16.809	POU5F1	HNF4A
chr6	31134117	C:CGAG	0.118102	0.367282	0.24918	18.861	POU5F1	SIX5
chr6	31133576	A:AAAGGCC	0.0256386	0.286093	0.260454	16.809	POU5F1	HNF4A
chr6	31134117	C:CGAG	0.118102	0.367282	0.24918	18.861	POU5F1	SIX5
chr16	89041562	T:TCCACCCTGACCCTCTGCTCCTCACCTGCAGCCATATCAAAGGG	0.178256	0.43245	0.254194	17.9263	CBFA2T3	ESR1
chr16	89041635	C:CAGCCATATCAAAGGGCCACCCTGACCCTCTCTGCTCCACATCTTT	0.191464	0.435099	0.243635	17.1828	CBFA2T3	ESR1
chr7	14027858	A:ATG	0.0887417	0.254573	0.165831	15.2006	ETV1	E2F7
chr7	14027858	A:ATG	0.0418322	0.188079	0.146247	17.6524	ETV1	E2F1_2
chr3	168861769	G:GC	0.103091	0.481015	0.377925	18.9344	MECOM	SPI1
chr3	168861769	G:GC	0.287748	0.0555188	-0.23223	-16.4941	MECOM	BATF
chr8	128743573	G:GGCACGAGCCATC	0.013245	0.196799	0.183554	17.3113	MYC	FOXM1
chr8	128743573	G:GGCATGAGCCACC	0.013245	0.196799	0.183554	17.3113	MYC	FOXM1
chr9	14400472	G:GT	0.191501	0.400773	0.209272	18.4235	NFIB	JUND
chr21	34399044	A:ACCCT	0.105479	0.294355	0.188876	34.3093	OLIG2	JUNB
chr21	34399044	A:ACTCT	0.141312	0.348549	0.207237	14.7212	OLIG2	BATF
chr17	8052511	G:GCAAAAA	0.136387	0.325166	0.188779	16.113	PER1	STAT5A
chr17	8052531	A:AAAAAC	0.135063	0.310449	0.175386	14.969	PER1	STAT5A
chr3	25474782	T:TAGGCTGCCCCTTGAACCC	0.0408389	0.269316	0.228477	14.7409	RARB	HNF4A
chr17	38804147	T:TC	0.0665011	0.202759	0.136258	16.4428	SMARCE1	E2F1_2
chr11	32452000	G:GGGGAGAGAGAGAGAGA	0.25	0.586976	0.336976	14.3031	WT1	FOXA1
chr16	89041562	T:TCCACCCTGACCCTCTGCTCCTCACCTGCAGCCATATCAAAGGG	0.178256	0.43245	0.254194	17.9263	CBFA2T3	ESR1
chr16	89041635	C:CAGCCATATCAAAGGGCCACCCTGACCCTCTCTGCTCCACATCTTT	0.191464	0.435099	0.243635	17.1828	CBFA2T3	ESR1
chr7	14027858	A:ATG	0.0887417	0.254573	0.165831	15.2006	ETV1	E2F7
chr7	14027858	A:ATG	0.0418322	0.188079	0.146247	17.6524	ETV1	E2F1_2
chr14	38062288	T:TG	0.265784	0.0921634	-0.17362	-14.782	FOXA1	TFDP1
chr11	67351003	C:CGCACACTTCGCTGCGGTCTTAGGGAATTTCCCCCCGCGATGTCCCGGCGCGCCAGTAGCTGT	0.417928	0.599558	0.18163	14.8055	GSTP1	NFKB1
chr11	67351003	C:CGCACACTTCGCTGCGGTCTTAGGGAATTTCCCCCCGCGATGTCCCGGCGCGCCAGTAGCTGT	0.24404	0.438206	0.194166	16.5732	GSTP1	STAT5A
chr11	67351003	C:CGCACACTTCGCTGCGGTCTTAGGGAATTTCCCCCCGCGATGTCCCGGCGCGCCAGTAGCTGT	0.149007	0.433996	0.284989	28.9803	GSTP1	ATF2
chr5	131821540	A:ACACACACACACACACACAC	0.537196	0.618638	0.0814412	14.783	IRF1	JUNB
chr5	131821540	A:ACACACACACACACACACACACAC	0.537196	0.643472	0.106276	19.2968	IRF1	JUNB
chr3	168861769	G:GC	0.103091	0.481015	0.377925	18.9344	MECOM	SPI1
chr3	168861769	G:GC	0.287748	0.0555188	-0.23223	-16.4941	MECOM	BATF
chr4	119606512	T:TC	0.762307	0.0883002	-0.674007	-39.6151	METTL14	YY1
chr4	119606512	T:TC	0.877815	0.587528	-0.290287	-16.7168	METTL14	THAP1
chr4	119606512	T:TC	0.268417	0.0834122	-0.185005	-26.4505	METTL14	ESRRA_2
chr4	119606512	T:TC	0.762307	0.0883002	-0.674007	-39.6151	METTL14	YY1
chr6	135507303	G:GC	0.273021	0.0867865	-0.186235	-19.3857	MYB	GLI3
chr8	128743573	G:GGCACGAGCCATC	0.013245	0.196799	0.183554	17.3113	MYC	FOXM1
chr8	128743573	G:GGCATGAGCCACC	0.013245	0.196799	0.183554	17.3113	MYC	FOXM1
chr8	128743573	G:GGCACGAGCCATC	0.013245	0.196799	0.183554	17.3113	MYC	FOXM1
chr8	128743573	G:GGCATGAGCCACC	0.013245	0.196799	0.183554	17.3113	MYC	FOXM1
chr9	14400472	G:GT	0.191501	0.400773	0.209272	18.4235	NFIB	JUND
chr17	7311400	C:CAGA	0.10596	0.590949	0.484989	23.8339	NLGN2	PAX5
chr21	34399044	A:ACCCT	0.105479	0.294355	0.188876	34.3093	OLIG2	JUNB
chr21	34399044	A:ACTCT	0.141312	0.348549	0.207237	14.7212	OLIG2	BATF
chr5	149535515	A:AG	0.234398	0.456914	0.222517	24.9081	PDGFRB	STAT1
chr17	8052511	G:GCAAAAA	0.136387	0.325166	0.188779	16.113	PER1	STAT5A
chr17	8052531	A:AAAAAC	0.135063	0.310449	0.175386	14.969	PER1	STAT5A
chr6	31133576	A:AAAGGCC	0.0256386	0.286093	0.260454	16.809	POU5F1	HNF4A
chr6	31134117	C:CGAG	0.118102	0.367282	0.24918	18.861	POU5F1	SIX5
chr3	25474782	T:TAGGCTGCCCCTTGAACCC	0.0408389	0.269316	0.228477	14.7409	RARB	HNF4A
chr18	48548979	T:TTCCTTCCTTTCTTTCCTTTTTCTTTCTTTCTCTC	0	0.408499	0.408499	33.4791	SMAD4	IRF1
chr18	48548979	T:TTCCTTCCTTTCTTTCCTTTTTCTTTCTTTCTCTC	0.00529801	0.105077	0.0997792	15.3274	SMAD4	STAT2
chr18	48548979	T:TTCCTTCCTTTCTTTCCTTTTTCTTTCTTTCTCTC	0.17126	0.589404	0.418144	27.0077	SMAD4	HNF4A
chr18	48548979	T:TTCCTTCCTTTCTTTCCTTTTTCTTTCTTTCTCTC	0.0977925	0.703027	0.605235	42.6872	SMAD4	POU5F1
chr18	48548979	T:TTCCTTCCTTTCTTTCCTTTTTCTTTCTTTCTCTC	0.14404	0.427042	0.283002	14.1086	SMAD4	NANOG
chr18	48548979	T:TTCCTTCCTTTCTTTCCTTTTTCTTTCTTTCTCTC	0.0331126	0.226049	0.192936	15.7278	SMAD4	NFKB1
chr18	48548979	T:TTCCTTCCTTTCTTTCCTTTTTCTTTCTTTCTCTC	0.179139	0.503311	0.324172	27.6782	SMAD4	STAT5A
chr18	48548979	T:TTCCTTCCTTTCTTTCCTTTTTCTTTCTTTCTCTC	0.101987	0.29128	0.189294	15.6208	SMAD4	STAT3
chr18	48548979	T:TTCCTTCCTTTCTTTCCTTTTTCTTTCTTTCTCTC	0.0193157	0.19404	0.174724	18.5104	SMAD4	NFE2L2
chr18	48548979	T:TTCCTTCCTTTCTTTCCTTTTTCTTTCTTTCTCTC	0.197241	0.381938	0.184697	14.7329	SMAD4	TAL1
chr17	38804147	T:TC	0.0665011	0.202759	0.136258	16.4428	SMARCE1	E2F1_2
chrX	53449698	C:CAA	0.163687	0.303366	0.13968	16.8572	SMC1A	E2F1_2
chr17	70116823	G:GCGCA	0.502759	0.812725	0.309965	18.4997	SOX9	E2F4
chr17	70116823	G:GCGCA	0.281446	0.498565	0.217119	18.4289	SOX9	TFDP1
chr14	81421814	C:CA	0.0116998	0.264554	0.252854	16.3175	TSHR	HNF4A
chr20	51589364	C:CT	0.0593346	0.499448	0.440114	31.8418	TSHZ2	TP53
chr20	51796488	C:CA	0.152318	0.0192053	-0.133113	-16.1758	TSHZ2	E2F1_2
chr11	32452000	G:GGGGAGAGAGAGAGAGA	0.25	0.586976	0.336976	14.3031	WT1	FOXA1
