# Supplementary material for: Identification of High-Impact cis-Regulatory Mutations Using Transcription Factor Specific Random Forest Models
Source: PLoS Comput Biol. 2015 Nov 12;11(11):e1004590. doi: 10.1371/journal.pcbi.1004590 (PMC4642938; doi:10.1371/journal.pcbi.1004590)
Supplement: S6 Table — (XLSX) [file pcbi.1004590.s029.xlsx]

## Sheet: Sheet1
PRIME score threshold for each model based on insertion generating TAL1 enhancer in MOLT-3 cell line.
TF name	PRIME score threshold:SNVs	PRIME score threshold:insertions
YY1	0.244084	0.237725
MYC	0.254389	0.190726
ESR1	0.140076	0.198433
KLF5	0.179868	0.207399
SPI1	0.241462	0.279514
NANOG	0.211928	0.280837
STAT3	0.166734	0.169689
FOXM1	0.19269	0.148579
E2F7	0.190491	0.152745
GABPA	0.256928	0.235406
SIX5	0.181706	0.184871
E2F1	0.133503	0.164557
STAT5A	0.112885	0.164042
STAT1	0.121213	0.124995
HNF4A	0.165591	0.217022
NFKB1	0.168311	0.171756
POU2F2	0.165448	0.173666
BATF	0.177935	0.197083
ATF2	0.16019	0.137876
ESRRA	0.103762	0.103896
FOXM1_2	0.165779	0.140307
IRF1	0.137386	0.170936
MYBL2	0.182833	0.146433
STAT2	0.0980263	0.0911375
PAX5	0.173961	0.284926
TP53	0.157916	0.193595
TFDP1	0.115949	0.165012
ZEB1	0.0741767	0.1125
FOSL1	0.151405	0.128979
THAP1	0.254683	0.24427
TCF12	0.103773	0.139698
TAL1	0.158266	0.175512
E2F1_2	0.170638	0.116085
FOXA1	0.275281	0.329851
JUND	0.155612	0.159154
TAF1	0.151627	0.209761
CEBPB	0.164469	0.246925
ESRRA_2	0.0874531	0.0977578
E2F4	0.149878	0.234953
MYC_2	0.11039	0.108915
JUNB	0.127529	0.0771329
SRF	0.120321	0.196046
GLI3	0.0931356	0.133932
NFE2L2	0.138242	0.132236
POU5F1	0.145276	0.198873
